# Supplementary material for: Monitoring Fish Bacterial Pathogens of Wild Fish Species From the South China Sea by Applying Next‐Generation Sequencing on Gill Tissue
Source: J Fish Dis. 2024 Nov 22;48(2):e14050. doi: 10.1111/jfd.14050 (PMC11706320; doi:10.1111/jfd.14050)
Supplement: Supplementary file 3 — Data S1 Fish dissection data for Alepes djebaba. [file JFD-48-e14050-s003.xlsx]

## Sheet: Alepes djedaba
Species:	Alepes djedaba
Sample #	AD1	AD2	AD3	AD4	AD5	AD6	AD7	AD8	AD9	AD10	AD11	AD12	AD13
Photo (fish body)
Fork Length (cm)	12.5	12.8	12.6	12.7	12.7	13.5	14.2	12.5	13.1	12.6	12.9	13	12.4
Body Weight (g)	29.99	30.5	31.53	30.69	31.06	33.97	37.71	30.27	33.81	29.6	33.34	34.84	28.17
Dissection Date	2020-12-28	2020-12-28	2020-12-28	2020-12-28	2020-12-28	2020-12-28	2020-12-28	2020-12-28	2020-12-30	2020-12-30	2020-12-30	2020-12-30	2020-12-30
Photo (gills)
DNA Extraction Kit:	Invitrogen Genomic DNA Mini Kit
DNA Extraction Date:	2021-01-02
Weight of gills used for DNA exraction (mg)	24.13	23.04	21.52	24.4	21.14	20.79	24.8	23.35	25.13	25	21.68	23.48	23.01
Incubation time (cell lysis stage):	~100mins
Biodrop DNA Concentration (ng/ul)	646	707	934	1371	953	615	979	1896	452	715	576	491	626
Biodrop A260/230	2.366	2.31	2.426	2.393	2.291	2.181	2.245	2.373	2.366	2.416	2.39	2.126	2.398
Biodrop A260/280	2.006	2.026	1.991	1.973	2.023	2.106	2.044	1.994	2.102	2.031	2.087	2.063	2.094
