# Supplementary material for: Monitoring Fish Bacterial Pathogens of Wild Fish Species From the South China Sea by Applying Next‐Generation Sequencing on Gill Tissue
Source: J Fish Dis. 2024 Nov 22;48(2):e14050. doi: 10.1111/jfd.14050 (PMC11706320; doi:10.1111/jfd.14050)
Supplement: Supplementary file 4 — Data S2 Fish dissection data for Nemipterus japonicus. [file JFD-48-e14050-s005.xlsx]

## Sheet: Nemiterus Japonicus
Species:	Nemiterus japonicus
Sample #	NJ1	NJ2	NJ3	NJ4	NJ5	NJ6	NJ7	NJ8	NJ9	NJ10	NJ11
Photo (fish body)
Fork Length (cm)	16.5	16.7	15.5	16.9	15.8	17.9	17.4	16.7	16.7	16.8	16.7
Body Weight (g)	81.49	85.71	62.05	89.19	73.33	101.25	87.4	84.73	83.27	87.34	82.29
Dissection Date	2020-12-02	2020-12-02	2020-12-02	2020-12-02	2020-12-02	2020-12-02	2020-12-03	2020-12-03	2020-12-03	2020-12-04	2020-12-04
Photo (gills)
DNA Extraction Kit:	Invitrogen Genomic DNA Mini Kit
DNA Extraction Date:	2020-12-07
Wet Weight of gills used for DNA exraction (mg)	21.29	24.82	24.78	21.17	23.6	24.37	25.08	21.99	22.98	24.13	23.28
Vol. of DNA (ul)	90	90	90	90	90	90	90	90	90	90	90
DNA Concentration (ng/ul)	401	563	352	347	293	173	381	395	305	208	326
A260/230	2.179	1.36	1.913	2.329	2.203	2.37	1.635	1.82	2.521	2.568	2.329
A2680/230	2.156	2.04	2.16	2.268	2.203	2.276	2.153	2.219	2.311	2.101	2.218
PCR primer: 16S universal
DNA marker: 100 bp ladder
Sample no. 1 -11 correspond to the sample numbers above; negative control
Neg control: MilliQ water
Pos control: E. coli DNA
