# Supplementary material for: Monitoring Fish Bacterial Pathogens of Wild Fish Species From the South China Sea by Applying Next‐Generation Sequencing on Gill Tissue
Source: J Fish Dis. 2024 Nov 22;48(2):e14050. doi: 10.1111/jfd.14050 (PMC11706320; doi:10.1111/jfd.14050)
Supplement: Supplementary file 5 — Data S3 Fish dissection data for Saurida tumbil. [file JFD-48-e14050-s002.xlsx]

## Sheet: Nemipterus Japonicus
Species:	Saurida Tumbil
Sample #	ST1	ST2	ST3	ST4	ST5	ST6	ST7	ST8	ST9	ST10	ST11	ST12
Photo (fish body)
Fork Length (cm)	23.3	21.9	22.7	22	24.5	21.7	20.9	23.3	23.8	23.3	23	22.2
Body Weight (g)	93.47	72.65	82.09	83.95	106.52	75.22	68.79	96.71	116.16	100.5	89.55	78.05
Dissection Date	2021-01-11	2021-01-11	2021-01-11	2021-01-11	2021-01-11	2021-01-11	2021-01-11	2021-01-11	2021-01-11	2021-01-11	2021-01-11	2021-01-11
Photo (gills)
DNA Extraction Kit:	Invitrogen Genomic DNA Mini Kit
DNA Extraction Date:	2021-01-12
Weight of gills used for DNA exraction (mg)	24.67	22.25	23.81	22.67	23.25	23.09	24.68	24.1	23.65	23.77	22.38	22.09
Incubation time (cell lysis stage):	~80mins
Biodrop DNA Concentration (ng/ul)	491	537	612	520	651	318	391	443	841	448	396	481
Biodrop A260/230	2.372	2.345	2.391	2.374	2.411	2.409	2.384	2.421	2.382	2.409	2.357	2.381
Biodrop A260/280	2.107	2.123	2.089	2.149	2.06	2.052	2.06	2.06	2.031	2.046	2.062	2.056
